# Supplementary material for: Rise of the Earliest Tetrapods: An Early Devonian Origin from Marine Environment
Source: PLoS One. 2011 Jul 14;6(7):e22136. doi: 10.1371/journal.pone.0022136 (PMC3136505; doi:10.1371/journal.pone.0022136)
Supplement: Table S1 — Species used in the molecular adaptation study. (XLS) [file pone.0022136.s002.xls]

## Sheet: Sheet1
Species used in the molecular adaptation study
In this analysis only 17 species have been used although a higher number of organisms could have been easily used. This was done to reduce the effects of convergent evolution on the analysis, since the coelacanths, lungfishes and amphibian genes evolve are different rates the reduction of species needed to be limited to a small amount, in previous analysis using Nuclear genes (1) artificial group…
1. Brinkmann H, Venkatesh B, Brenner S, Meyer A (2004) Nuclear protein-coding genes support lungﬁsh and not the coelacanth as the closest living relatives of land vertebrates. Proc Natl Acad Sci USA 101:4900–4905.
2. Zardoya R, Cao Y, Hasegawa M, Meyer A (1998) Searching for the Closest Living Relative(s) of Tetrapods Through Evolutionary Analyses of Mitochondrial and Nuclear Data. Mol Biol Evol 15:506–517.
Species name	Accession number
Uraeotyphlus oxyurus	NC_006305
Scolecomorphus vittatus	NC_006304
Gegeneophis ramaswamii	NC_006301
Bombina variegata	NC_009258
Microhyla heymonsi	NC_006406
Pelobates cultripes	NC_008144
Andrias japonicus	NC_007446
Ambystoma californiense	NC_006890
Lyciasalamandra atifi	NC_002756
Ambystoma laterale	NC_006330
Rhyacotriton variegatus	NC_006331
Hydromantes brunus	NC_006345
Neoceratodus forsteri	NC_003127
Lepidosiren paradoxa	NC_003342
Protopterus dolloi	NC_001708
Latimeria chalumnae	NC_001804
Latimeria menadoensis	NC_006921
